# Supplementary material for: What is the nature of evidence regarding relationships between urban agriculture and gentrification? A systematic map protocol
Source: Environ Evid. 2025 Nov 13;14:22. doi: 10.1186/s13750-025-00375-4 (PMC12616948; doi:10.1186/s13750-025-00375-4)
Supplement: Supplementary file 2 [file 13750_2025_375_MOESM2_ESM.xlsx]

## Sheet: ReadMe
This spreadsheet outlines the data to be extracted/coded in the systematic mapping of literature
The 'Codebook' spreadsheet organizes the data into three main groups: meta-data, empirical data, and analytic content.
Instructions for each type of data to be entered or selected are found on this page, under their respective headings. Where a priori selections are to be indicated, this sheet displays instructions in grey cells, and
each column/field in the 'Codebook' will offer options for selection in the corresponding 'Dropdowns' sheet. For other columns/fields, more detailed instructions are given here.
Meta data								Empiric: Geog			Empiric: Topic			Analytic content
EPPI ID	Full title	Author(s)	Publication year	Language	Country of PI	Text type	Journal/Publisher	Geography y/n	Geog-City	Geog-Sub-Unit	UA type(s)	G type(s)	G evidence	UA-G Relationship	Factors influencing relationships	Valuation of G	Valuation evidence	Consideration of bias in study y/n
This will be provided	This will be provided	Please include in APA style (Last name, first initial for each author, separated by commas)	Select from dropdown	Select from dropdown	Select from dropdown	Select from dropdown	If not provided, please copy-paste from file or write "unknown" if not found	Does the text include a geographic empirical base for the relationship between gentrification and UA? Select Yes or No	Please enter the name of the city/cities included which provide the empirical base for the relationship between gentrification and UA.	Please enter the name of any city district, neighborhood, street, or agricultural inititative given as the empirical base for the relationship between gentrification and UA	Select from dropdown	Select from dropdown	Select from dropdown	Select from dropdown	Write any factor given by the author(s) which impact the UA-G relationship which may include type of people involved, policies or regulations, available resources, other influences on property values, acts of resistance, or reasons for the presence, absence, or strength of relationship between UA and gentrification.	Select from dropdown	Copy-paste text(s) supporting selection of valuation	Does/do the author(s) consider bias or limitations of their study with texts explicitly mentioning "limitation", "bias", or "interpretation"? Select from dropdown yes/no.
Linked systematic map protocol:
Parisi, A., Walthall, B., Clarino, P., Firmback, P., Onyszkiewicz, M, Vicente Vicente, J. L.
[Citation included upon protocol publication]

## Sheet: Dropdowns
EPPI ID	Full title	Author(s)	Publication year	Language	Country of primary author	Text type	Journal/Publisher	Geography y/n	Geog-City	Geog-Sub-Unit	UA type(s)	G type(s)	G evidence	UA-G Relationship	Factors influencing relationships	Valuation of G	Valuation evidence	Consideration of bias y/n
Provided	Provided	See ReadMe	1964	English	Afghanistan	Article	See ReadMe	yes	See ReadMe	See ReadMe	Urban farm	Change in demographics	quALitative, deductive	UA leads to G	See ReadMe	Positive	See ReadMe	Yes
			1965	French	Albania	Book		no			Social farm	Change in built envioronment	quaNTitative, deductive	UA displaced by G		Negative		No
			1966	German	Algeria	Chapter					DIY garden/farm	Change in property/rent values	mixed, deductive	UA resists G		Mixed
			1967		Andorra	Thesis					Community garden	Change in housing type	observation, inductive	G leads to UA		Unclear
			1968		Angola	Other					Community park	Change in commercial/business profile	presumption/reasoned, inductive	UA-G concurrent, non-causal
			1969		Antigua & Deps						Zero acreage farm	Change in location "character"	none	G-UA not connected
			1970		Argentina						Unclear/unspecified	Physical displacement		Other: Please elaborate under "Initial themes UA-G"
			1971		Armenia							Economic displacement
			1972		Australia							Exclusionary displacement
			1973		Austria							Displacement pressure
			1974		Azerbaijan							Other changes
			1975		Bahamas							No change
			1976		Bahrain
			1977		Bangladesh
			1978		Barbados
			1979		Belarus
			1980		Belgium
			1981		Belize
			1982		Benin
			1983		Bhutan
			1984		Bolivia
			1985		Bosnia Herzegovina
			1986		Botswana
			1987		Brazil
			1988		Brunei
			1989		Bulgaria
			1990		Burkina
			1991		Burundi
			1992		Cambodia
			1993		Cameroon
			1994		Canada
			1995		Cape Verde
			1996		Central African Rep
			1997		Chad
			1998		Chile
			1999		China
			2000		Colombia
			2001		Comoros
			2002		Congo
			2003		Costa Rica
			2004		Croatia
			2005		Cuba
			2006		Cyprus
			2007		Czech Republic
			2008		Democratic Republic of Congo
			2009		Denmark
			2010		Djibouti
			2011		Dominica
			2012		Dominican Republic
			2013		East Timor
			2014		Ecuador
			2015		Egypt
			2016		El Salvador
			2017		Equatorial Guinea
			2018		Eritrea
			2019		Estonia
			2020		Ethiopia
			2021		Fiji
			2022		Finland
			2023		France
			2024		Gabon
			2025		Gambia
			2026		Georgia
					Germany
					Ghana
					Greece
					Grenada
					Guatemala
					Guinea
					Guinea-Bissau
					Guyana
					Haiti
					Honduras
					Hungary
					Iceland
					India
					Indonesia
					Iran
					Iraq
					Ireland
					Israel
					Italy
					Ivory Coast
					Jamaica
					Japan
					Jordan
					Kazakhstan
					Kenya
					Kiribati
					Kosovo
					Kuwait
					Kyrgyzstan
					Laos
					Latvia
					Lebanon
					Lesotho
					Liberia
					Libya
					Liechtenstein
					Lithuania
					Luxembourg
					Macedonia
					Madagascar
					Malawi
					Malaysia
					Maldives
					Mali
					Malta
					Marshall Islands
					Mauritania
					Mauritius
					Mexico
					Micronesia
					Moldova
					Monaco
					Mongolia
					Montenegro
					Morocco
					Mozambique
					Myanmar, (Burma)
					Namibia
					Nauru
					Nepal
					Netherlands
					New Zealand
					Nicaragua
					Niger
					Nigeria
					North Korea
					Norway
					Oman
					Pakistan
					Palau
					Palestinian Occupied Territory
					Panama
					Papua New Guinea
					Paraguay
					Peru
					Philippines
					Poland
					Portugal
					Qatar
					Romania
					Russian Federation
					Rwanda
					Saint Vincent & the Grenadines
					Samoa
					San Marino
					Sao Tome & Principe
					Saudi Arabia
					Senegal
					Serbia
					Seychelles
					Sierra Leone
					Singapore
					Slovakia
					Slovenia
					Solomon Islands
					Somalia
					South Africa
					South Korea
					South Sudan
					Spain
					Sri Lanka
					St Kitts & Nevis
					St Lucia
					Sudan
					Suriname
					Swaziland
					Sweden
					Switzerland
					Syria
					Taiwan
					Tajikistan
					Tanzania
					Thailand
					Togo
					Tonga
					Trinidad & Tobago
					Tunisia
					Turkey
					Turkmenistan
					Tuvalu
					Uganda
					Ukraine
					United Arab Emirates
					United Kingdom
					United States
					Uruguay
					Uzbekistan
					Vanuatu
					Vatican City
					Venezuela
					Vietnam
					Yemen
					Zambia
					Zimbabwe

## Sheet: Codebook
Meta data								Empiric: Geog			Empiric: Topic			Analytic content
EPPI ID	Full title	Author(s)	Publication year	Language	Country of PI	Text type	Journal/Publisher	Geography y/n	Geog-City	Geog-Sub-Unit	UA type(s)	G type(s)	G evidence	UA-G Relationship	Factors influencing relationships	Valuation of G	Valuation evidence	Consideration of bias y/n
